# Supplementary material for: Euglena gracilis as a high-throughput screening platform for antibacterial activity, cytotoxicity and membrane permeability in a one-step and cost-effective assay
Source: J Antibiot (Tokyo). 2026 Mar 18;79(6):376–85. doi: 10.1038/s41429-026-00911-5 (PMC13212157; doi:10.1038/s41429-026-00911-5)
Supplement: Supplementary file 2 — Table S1 [file 41429_2026_911_MOESM2_ESM.xlsx]

## Sheet: Table S1
Table S1: Compounds of the MedChemExpress library.
Well	Colours refer to Fig. 2	ProductName	Target	Biological Activity	Saltdata	Formula	Solubility	Solvent	Batch No.	Quantity	Smiles	URL	Research Area	Clinical Information	solvent and concentration of stock	concentration in the assay	Plate	Catalog Number	Synonyms	CAS Number	M.Wt	PathWay
A02		Potassium guaiacolsulfonate (hemihydrate)	Bacterial	Potassium guaiacolsulfonate hemihydrate is an orally active expectorant used for acute respiratory tract infections. Potassium guaiacolsulfonate hemihydrate helps loosen mucus and used for a cough caused by the common cold, infections or allergies in combination with other agents[1][2].	Potassium	C7H8O5S.1/2H2O.K	H2O : 62.5 mg/mL (248.70 mM; Need ultrasonic)	DMSO Solution	327834	10mM * 30uL	COC1=CC(S(=O)(O[K])=O)=CC=C1O.COC2=C(C=CC=C2O)S(=O)(O[K])=O.[H]O[H]	https://www.medchemexpress.com/potassium-guaiacolsulfonate-hemihydrate.html	Infection	Launched	# 01 - HYCPK68797 - 10 mM in 30 μL DMSO	100 µM	HYCPK68797	HY-107798		78247-49-1	251.31	Anti-infection
B02		Everolimus	Apoptosis; Autophagy; Bacterial; FKBP; mTOR	Everolimus (RAD001) is a <a href="/Rapamycin.html" class="link-product" target="_blank">Rapamycin</a> (HY-10219) derivative and a potent, selective and orally active mTOR1 inhibitor. Everolimus binds to FKBP-12 to generate an immunosuppressive complex. Everolimus inhibits tumor cells proliferation and induces cell apoptosis and autophagy. Everolimus has potent immunosuppressive and anticancer act…	Free Base	C53H83NO14	DMSO : 50 mg/mL (52.18 mM; ultrasonic and warming and heat to 60°C); H2O : < 0.1 mg/mL (ultrasonic;warming;heat to 60°C) (insoluble)	DMSO Solution	231705	10mM * 30uL	O=C([C@@]1(O)[C@@H](CC[C@@H](C[C@@H](/C(C)=C/C=C/C=C/[C@H](C[C@@H](C)C([C@@H]([C@@H](/C(C)=C/[C@H]2C)O)OC)=O)C)OC)O1)C)C(N3CCCC[C@H]3C(O[C@@H](CC2=O)[C@@H](C[C@H]4C[C@H]([C@H](OCCO)CC4)OC)C)=O)=O	https://www.medchemexpress.com/Everolimus.html	Cancer	Launched	# 01 - HYCPK68797 - 10 mM in 30 μL DMSO	100 µM	HYCPK68797	HY-10218	RAD001; SDZ-RAD	159351-69-6	958.22	Anti-infection; Apoptosis; Autophagy; Immunology/Inflammation; PI3K/Akt/mTOR
C02		Ganfeborole (hydrochloride)	Bacterial	Ganfeborole hydrochloride (GSK656) is a potent antitubercular agent, acting as an inhibitor of Mycobacterium tuberculosis (Mtb) leucyl-tRNA synthetase (LeuRS), with an IC50 of 0.2 μM.	Hydrochloride	C10H14BCl2NO4	DMSO : 67.5 mg/mL (ultrasonic)	DMSO Solution	35248	10mM * 30uL	OB1O[C@H](CN)C2=C(Cl)C=CC(OCCO)=C21.[H]Cl	https://www.medchemexpress.com/GSK656.html	Infection	Phase 2	# 01 - HYCPK68797 - 10 mM in 30 μL DMSO	100 µM	HYCPK68797	HY-107775	GSK656; GSK3036656; GSK070	2131798-13-3	293.94	Anti-infection
D02		URB602	Bacterial	URB602 is a selective monoacylglycerol lipase (MGL) inhibitor, which inhibits rat brain MGL with IC50 of 28±4 μM through a noncompetitive mechanism.	Free Base	C19H21NO2	DMSO : 100 mg/mL (338.55 mM; Need ultrasonic)	DMSO Solution	22678	10mM * 30uL	O=C(OC1CCCCC1)NC2=CC(C3=CC=CC=C3)=CC=C2	https://www.medchemexpress.com/URB602.html	Cancer	No Development Reported	# 01 - HYCPK68797 - 10 mM in 30 μL DMSO	100 µM	HYCPK68797	HY-100792		565460-15-3	295.38	Anti-infection
E02		GW779439X	Apoptosis; Aurora Kinase; Bacterial	GW779439X is a pyrazolopyridazine identified in an inhibitor of the S. aureus PASTA kinase Stk1. GW779439X potentiates the activity of β-lactam antibiotics against various MRSA and MSSA isolates, some even crossing the breakpoint from resistant to sensitive. GW779439X is an AURKA inhibitor and induces apoptosis by the caspases 3/7 pathway[1][2]. MRSA:methicillin-resistant S. aureus; MSSA: methici…		C22H21F3N8	DMSO : 31.25 mg/mL (68.76 mM; Need ultrasonic)	DMSO Solution	212702	10mM * 30uL	FC(C1=CC(NC2=NC=CC(C3=C4C=CC=NN4N=C3)=N2)=CC=C1N5CCN(C)CC5)(F)F	https://www.medchemexpress.com/gw779439x.html	Cancer; Infection	No Development Reported	# 01 - HYCPK68797 - 10 mM in 30 μL DMSO	100 µM	HYCPK68797	HY-103645		551919-98-3	454.45	Anti-infection; Apoptosis; Cell Cycle/DNA Damage; Epigenetics
F02		Enmetazobactam	Bacterial; Beta-lactamase	Enmetazobactam (AAI101) is an extended-spectrum β-lactamase inhibitor, against many resistant Gram-negative pathogens[1][2].	Free Base	C11H14N4O5S	DMSO : ≥ 113.3 mg/mL	DMSO Solution	40984	10mM * 30uL	C[N+]1=NN(C[C@@](S([C@]2([H])C3)(=O)=O)(C)[C@H](C([O-])=O)N2C3=O)C=C1	https://www.medchemexpress.com/AAI101.html	Infection	Launched	# 01 - HYCPK68797 - 10 mM in 30 μL DMSO	100 µM	HYCPK68797	HY-103095	AAI101	1001404-83-6	314.32	Anti-infection
G02		O-Acetylserine	Endogenous Metabolite	O-Acetylserine (O-Acetyl-L-serine) is an intermediate in the biosynthesis of the amino acid cysteine in bacteria and plants.	Free Acid	C5H9NO4	H2O : 50 mg/mL (339.84 mM; Need ultrasonic); DMSO : 6.25 mg/mL (42.48 mM; ultrasonic and warming and heat to 60°C)	DMSO Solution	23937	10mM * 30uL	N[C@@H](COC(C)=O)C(O)=O	https://www.medchemexpress.com/O-Acetylserine.html	Others	No Development Reported	# 01 - HYCPK68797 - 10 mM in 30 μL DMSO	100 µM	HYCPK68797	HY-101409	O-Acetyl-L-serine	5147-00-2	147.13	Metabolic Enzyme/Protease
H02		PBT 1033	Bacterial	PBT 1033 (PBT 2) is an orally active copper/zinc ionophore. PBT 1033 restores cognition in mouse models of Alzheimer's disease (AD). PB 1033 also has antibacterial activity against Gram-positive bacteria[1][2].		C12H12Cl2N2O	DMSO : 100 mg/mL (368.81 mM; Need ultrasonic)	DMSO Solution	114742	10mM * 30uL	ClC1=CC(Cl)=C(O)C2=C1C=CC(CN(C)C)=N2	https://www.medchemexpress.com/pbt-1033.html	Neurological Disease	Phase 2	# 01 - HYCPK68797 - 10 mM in 30 μL DMSO	100 µM	HYCPK68797	HY-105321	PBT 2	747408-78-2	271.14	Anti-infection
A03		Cyclic-di-GMP (diammonium)	Endogenous Metabolite; STING	Cyclic-di-GMP diammonium is a STING agonist and a bacterial second messenger that coordinates different aspects of bacterial growth and behavior, including motility, virulence, biofilm formation, and cell cycle progression. Cyclic-di-GMP diammonium has anti-cancer cell proliferation activity and also induces elevated CD4 receptor expression and cell cycle arrest. Cyclic-di-GMP diammonium can be u…	Ammonium	C20H30N12O14P2	H2O : 50 mg/mL (69.02 mM; Need ultrasonic)	DMSO Solution	117092	10mM * 30uL	O[C@@H]([C@H](N1C=NC2=C1N=C(N)NC2=O)O3)[C@H](OP([O-])(OC[C@@H]4[C@H]([C@H]([C@H](N5C=NC6=C5N=C(N)NC6=O)O4)O)O7)=O)[C@H]3COP7([O-])=O.[NH4+].[NH4+]	https://www.medchemexpress.com/cyclic-di-gmp-diammonium.html	Cancer	No Development Reported	# 01 - HYCPK68797 - 10 mM in 30 μL DMSO	100 µM	HYCPK68797	HY-107780B	c-di-GMP (diammonium); cyclic diguanylate (diammonium); 5GP-5GP (diammonium)	609343-82-0	724.47	Immunology/Inflammation; Metabolic Enzyme/Protease
B03		Vonoprazan	Bacterial; Proton Pump	Vonoprazan (TAK-438 free base), a proton pump inhibitor (PPI), is a potent and orally active potassium-competitive acid blocker (P-CAB), with antisecretory activity. Vonoprazan inhibits H+,K+-ATPase activity in porcine gastric microsomes with an IC50 of 19 nM at pH 6.5. Vonoprazan is developed for the research of acid-related diseases, such as gastroesophageal reflux disease and peptic ulcer dise…	Free Base	C17H16FN3O2S	DMSO : 100 mg/mL (289.53 mM; Need ultrasonic)	DMSO Solution	20332	10mM * 30uL	O=S(N1C=C(CNC)C=C1C2=CC=CC=C2F)(C3=CC=CN=C3)=O	https://www.medchemexpress.com/TAK-438-free-base.html	Endocrinology	Launched	# 01 - HYCPK68797 - 10 mM in 30 μL DMSO	100 µM	HYCPK68797	HY-100007	TAK-438 (free base)	881681-00-1	345.39	Anti-infection; Membrane Transporter/Ion Channel
C03		DprE1-IN-2	Bacterial	DprE1-IN-2 (compound 18) is a potent DprE1 inhibitor with an IC50 of 28 nM. DprE1-IN-2 has antituberculosis effect[1].	Free Base	C19H24N6O2	DMSO : ≥ 33 mg/mL (89.57 mM)	DMSO Solution	21674	10mM * 30uL	O=C(C1=CN(CC2=NC=NC(N(C)C)=C2C)C3=CC(C)=CN=C31)NCCO	https://www.medchemexpress.com/DprE1-IN-2.html	Infection	No Development Reported	# 01 - HYCPK68797 - 10 mM in 30 μL DMSO	100 µM	HYCPK68797	HY-100531		1615713-87-5	368.43	Anti-infection
D03		5-Azacytidine	Antibiotic; Autophagy; Bacterial; DNA Methyltransferase; Nucleoside Antimetabolite/Analog; Organoid	5-Azacytidine (Azacitidine; 5-AzaC; Ladakamycin) is a nucleoside analogue of cytidine that specifically inhibits DNA methylation. 5-Azacytidine is incorporated into DNA to covalently trap DNA methyltransferases and contributes to reverse epigenetic changes[1][2]. 5-Azacytidine induces cell autophagy[4].	Free Base	C8H12N4O5	DMSO : ≥ 31 mg/mL (126.95 mM); H2O : 33.33 mg/mL (136.49 mM; Need ultrasonic)	DMSO Solution	212382	10mM * 30uL	OC[C@@H]1[C@@H](O)[C@@H](O)[C@H](N2C(N=C(N)N=C2)=O)O1	https://www.medchemexpress.com/5-Azacytidine.html	Cancer; Infection	Launched	# 01 - HYCPK68797 - 10 mM in 30 μL DMSO	100 µM	HYCPK68797	HY-10586	Azacitidine; 5-AzaC; Ladakamycin	320-67-2	244.20	Anti-infection; Autophagy; Cell Cycle/DNA Damage; Epigenetics; Stem Cell/Wnt
E03		β-Glucuronidase-IN-1	Bacterial	β-Glucuronidase-IN-1 is a potent, selective, uncompetitive, and orally active E. coli bacterial β-glucuronidase inhibitor, exhibiting an IC50 and a Ki of 283 nM and 164 nM, respectively[1].	Free Base	C23H27N3O3S	DMSO : 100 mg/mL (235.00 mM; Need ultrasonic)	DMSO Solution	154627	10mM * 30uL	S=C(NC1=CC=C(OCC)C=C1)N(CC2=CC3=C(NC2=O)C(C)=CC(C)=C3)CCO	https://www.medchemexpress.com/β-glucuronidase-in-1.html	Cancer; Infection	No Development Reported	# 01 - HYCPK68797 - 10 mM in 30 μL DMSO	100 µM	HYCPK68797	HY-103081		484006-66-8	425.54	Anti-infection
F03		NH125	Autophagy; Bacterial; CaMK; Fungal; Virus Protease	NH125 is a potent and selective inhibitor of eukaryotic elongation factor 2 kinase (eEF-2K/CaMKIII), also can induce eEF2 phosphorylation, with an IC50 of 60 nM for eEF-2K[1][2].	Iodide	C27H45IN2	DMSO : 50 mg/mL (95.32 mM; Need ultrasonic)	DMSO Solution	243492	10mM * 30uL	CC1=[N+](CC2=CC=CC=C2)C=CN1CCCCCCCCCCCCCCCC.[I-]	https://www.medchemexpress.com/NH125.html	Cancer	No Development Reported	# 01 - HYCPK68797 - 10 mM in 30 μL DMSO	100 µM	HYCPK68797	HY-100576		278603-08-0	524.56	Anti-infection; Autophagy; Neuronal Signaling
G03		Ceftobiprole medocaril (sodium)	Bacterial	Ceftobiprole medocaril (BAL5788) sodium is the parenteral proagent of Ceftobiprole (HY-112579). Ceftobiprole is a parenteral pyrrolidinone cephalosporin. Ceftobiprole is a broad-spectrum cephalosporin with high levels of in vitro activity against methicillin- (MRSA) and vancomycin-resistant staphylococci (VRSA) and penicillin-resistant streptococci. Ceftobiprole also inhibits gram-positive and gr…	Sodium	C26H25N8NaO11S2	DMSO : 250 mg/mL (ultrasonic)	DMSO Solution	240240	10mM * 30uL	O=C(C(N(C1=O)[C@@](SC2)([H])[C@@H]1NC(/C(C3=NSC(N)=N3)=N\O)=O)=C2/C=C(CCN4[C@@](CC5)([H])CN5C(OCC(OC6=O)=C(O6)C)=O)/C4=O)O[Na]	https://www.medchemexpress.com/ceftobiprole-medocaril-sodium.html	Infection; Inflammation/Immunology	Launched	# 01 - HYCPK68797 - 10 mM in 30 μL DMSO	100 µM	HYCPK68797	HY-106574A	BAL5788 (sodium)	252188-71-9	712.64	Anti-infection
H03		Dicresulene (diammonium)	Bacterial	Dicresulene diammonium is an impurity of Policresulen, an organic acid with hemostatic, antimicrobial and antiviral activities[1][2].	Ammonium	C15H22N2O8S2	DMSO : 250 mg/mL (591.76 mM; Need ultrasonic)	DMSO Solution	160297	10mM * 30uL	O=S(C1=C(O)C=C(C)C(CC2=CC(S(=O)(O)=O)=C(O)C=C2C)=C1)(O)=O.N.N	https://www.medchemexpress.com/dicresulene-diammonium.html	Infection	No Development Reported	# 01 - HYCPK68797 - 10 mM in 30 μL DMSO	100 µM	HYCPK68797	HY-105967A			422.47	Anti-infection
A04		HLF1-11	Bacterial; Fungal; Glutathione Peroxidase	HLF1-11, a human lactoferrin-derived peptide, is a broad spectrum antimicrobial agent. HLF1-11 inhibits human MPO activity. HLF1-11 also directs GM-CSF-driven monocyte differentiation toward macrophages, and enhances immune responses[1][2].		C56H95N25O14S	10 mM in DMSO	DMSO Solution	288508	10mM * 30uL	N=C(NCCC[C@@H](C(N[C@H](C(N[C@H](C(N[C@H](C(N[C@H](C(N[C@H](C(N[C@H](C(N[C@@H](CC1=CNC2=CC=CC=C12)C(N[C@H](C(N[C@H](C(O)=O)C)=O)CS)=O)=O)CCC(N)=O)=O)C(C)C)=O)CO)=O)CCCNC(N)=N)=O)CCCNC(N)=N)=O)CCCNC(N)=N)=O)NC(CN)=O)N	https://www.medchemexpress.com/hlf1-11.html	Infection	Phase 2	# 01 - HYCPK68797 - 10 mM in 30 μL DMSO	100 µM	HYCPK68797	HY-106228		183623-03-2	1374.58	Anti-infection; Apoptosis; Metabolic Enzyme/Protease
B04		Aprepitant	Antibiotic; Bacterial; HIV; Neurokinin Receptor	Aprepitant (MK-0869) is a selective and high-affinity neurokinin 1 receptor antagonist with a Kd of 86 pM.	Free Base	C23H21F7N4O3	DMSO : ≥ 100 mg/mL	DMSO Solution	31982	10mM * 30uL	O=C1NC(CN2[C@H]([C@@H](O[C@@H](C3=CC(C(F)(F)F)=CC(C(F)(F)F)=C3)C)OCC2)C4=CC=C(F)C=C4)=NN1	https://www.medchemexpress.com/Aprepitant.html	Neurological Disease; Endocrinology; Cancer	Launched	# 01 - HYCPK68797 - 10 mM in 30 μL DMSO	100 µM	HYCPK68797	HY-10052	MK-0869; MK-869; L-754030	170729-80-3	534.43	Anti-infection; GPCR/G Protein; Neuronal Signaling
C04		Dichloramine-T	Bacterial	Dichloramine-T is a strong oxidizer and disinfectant, with strong oxidation and sterilization. Dichloramine-T is also widely used in the medical and health field for disinfection and sterilization operations[1][2].		C7H7Cl2NO2S	10 mM in DMSO	DMSO Solution	319658	10mM * 30uL	ClN(Cl)S(=O)(C1=CC=C(C)C=C1)=O	https://www.medchemexpress.com/dichloramine-t.html	Infection	No Development Reported	# 01 - HYCPK68797 - 10 mM in 30 μL DMSO	100 µM	HYCPK68797	HY-105840	p-Toluenesulfondichloramide	473-34-7	240.11	Anti-infection
D04		KKL-35	Bacterial	KKL-35 is a trans-translation tagging reaction inhibitor with an IC50 of 0.9 μM.	Free Base	C15H9ClFN3O2	DMSO : 6.25 mg/mL (19.67 mM; Need ultrasonic)	DMSO Solution	51802	10mM * 30uL	O=C(NC1=NN=C(C2=CC=C(F)C=C2)O1)C3=CC=C(Cl)C=C3	https://www.medchemexpress.com/KKL-35.html	Infection	No Development Reported	# 01 - HYCPK68797 - 10 mM in 30 μL DMSO	100 µM	HYCPK68797	HY-101866		865285-29-6	317.70	Anti-infection
E04		Flurofamide	Bacterial	Flurofamide is a potent bacterial urease inhibitor with potential in the treatment of infection induced urinary stones[1].	Free Base	C7H9FN3O2P	DMSO : 14.29 mg/mL (65.81 mM; ultrasonic and warming and heat to 60°C)	DMSO Solution	90890	10mM * 30uL	O=C(NP(N)(N)=O)C1=CC=C(F)C=C1	https://www.medchemexpress.com/flurofamide.html	Infection	No Development Reported	# 01 - HYCPK68797 - 10 mM in 30 μL DMSO	100 µM	HYCPK68797	HY-100956		70788-28-2	217.14	Anti-infection
F04		Amikacin (sulfate)	Antibiotic; Bacterial	Amikacin sulfate (BAY 41-6551 sulfate) is an aminoglycoside antibiotic and a semisynthetic analog of kanamycin. Amikacin sulfate is bactericidal, acting directly on the 30S and 50S bacerial ribosomal subunits to inhibit protein synthesis. Amikacin sulfate is very active against most Gram-negative bacteria including gentamicin- and tobramycin-resistant strains. Amikacin sulfate also inhibits the i…	Sulfate	C22H43N5O13.9/5H2O4S	10 mM in DMSO	DMSO Solution	347175	10mM * 30uL	O[C@@H]1[C@H]([C@@H](C[C@H](N)[C@H]1O[C@@]([C@@H]([C@@H](O)[C@@H]2O)O)([H])O[C@@H]2CN)NC([C@@H](O)CCN)=O)O[C@@]([C@@H]([C@@H](N)[C@@H]3O)O)([H])O[C@@H]3CO.O=[S](O)(O)=O.[9/5]	https://www.medchemexpress.com/amikacin-sulfate-1.html	Infection; Cancer	Launched	# 01 - HYCPK68797 - 10 mM in 30 μL DMSO	100 µM	HYCPK68797	HY-107813	BAY 41-6551 (sulfate)	149022-22-0	762.14	Anti-infection
G04		Reutericyclin	Antibiotic; Bacterial	Reutericyclin (Reutericycline), a unique tetramic acid, is an antibiotic produced by some strains of Lactobacillus reuteri. Reutericyclin (Reutericycline) exhibits a broad inhibitory spectrum including Lactobacillus spp., Bacillus subtilis, B. cereus, Enterococcus faecalis, Staphylococcus aureus, and Listeria innocua[1][2].	Free Base	C20H31NO4	DMSO : 33.33 mg/mL (95.38 mM; Need ultrasonic)	DMSO Solution	90774	10mM * 30uL	O=C1[C@@H](CC(C)C)N(C(/C=C/CCCCCCC)=O)C(O)=C1C(C)=O	https://www.medchemexpress.com/reutericyclin.html	Infection	No Development Reported	# 01 - HYCPK68797 - 10 mM in 30 μL DMSO	100 µM	HYCPK68797	HY-103249	Reutericycline	303957-69-9	349.46	Anti-infection
H04		BM212	Bacterial	BM212 is a potent Mycobacterial membrane protein Large 3 (MmpL3) inhibitor. BM212 has strong bactericidal activity against both M. tuberculosis and some nontuberculosis mycobacteria. BM212 exhibits antimycobacterial activity against M. tuberculosis H37Rv with an MIC of 5 μM[1][2].	Free Base	C23H25Cl2N3	Ethanol : 5.56 mg/mL (13.42 mM; Need ultrasonic); DMSO : 1 mg/mL (2.41 mM; Need ultrasonic)	DMSO Solution	22200	10mM * 30uL	CN1CCN(CC2=C(C)N(C3=CC=C(Cl)C=C3)C(C4=CC=C(Cl)C=C4)=C2)CC1	https://www.medchemexpress.com/BM212.html	Infection	Phase 1	# 01 - HYCPK68797 - 10 mM in 30 μL DMSO	100 µM	HYCPK68797	HY-100725		146204-42-4	414.37	Anti-infection
A05		N-Butylthiophosphoric triamide	Bacterial	N-Butylthiophosphoric triamide (NBPT) is a potent urease inhibitor. Butylthiophosphoric triamide inhibits nitrification and reduces the conversion of urea to NH3 gas[1].		C4H14N3PS	10 mM in DMSO	DMSO Solution	277783	10mM * 30uL	S=P(N)(NCCCC)N	https://www.medchemexpress.com/n-butylthiophosphoric-triamide.html	Others	No Development Reported	# 01 - HYCPK68797 - 10 mM in 30 μL DMSO	100 µM	HYCPK68797	HY-107199	NBPT	94317-64-3	167.21	Anti-infection
B05		Ixabepilone	Apoptosis; Bacterial; Microtubule/Tubulin	Ixabepilone (BMS-247550) is an orally bioavailable?microtubule?inhibitor, which binds to tubulin and promotes tubulin polymerization and microtubule stabilization, thereby arrests cells in the G2-M phase of the cell cycle and induces tumor cell apoptosis.	Free Base	C27H42N2O5S	DMSO : 83.33 mg/mL (164.46 mM; Need ultrasonic)	DMSO Solution	118298	10mM * 30uL	O=C([C@@H]([C@H]([C@H](CCC[C@]1(O[C@]1(C[C@H](N2)/C(C)=C/C3=CSC(C)=N3)[H])C)C)O)C)C(C)([C@H](CC2=O)O)C	https://www.medchemexpress.com/Ixabepilone.html	Cancer	Launched	# 01 - HYCPK68797 - 10 mM in 30 μL DMSO	100 µM	HYCPK68797	HY-10222	BMS-247550; Aza-epothilone B	219989-84-1	506.70	Anti-infection; Apoptosis; Cell Cycle/DNA Damage; Cytoskeleton
C05		Irloxacin	Bacterial	Irloxacin (Pirfloxacin) is a quinolone antibacterial agent. Irloxacin shows greater activity with an acid pH. Irloxacin has a good in vitro antimicrobial spectrum against both gram-positive and gram-negative bacteria. Orally active[1].		C16H13FN2O3	DMSO : 33.33 mg/mL (111.00 mM; Need ultrasonic)	DMSO Solution	148518	10mM * 30uL	CCN1C2=CC(N3C=CC=C3)=C(F)C=C2C(C(C(O)=O)=C1)=O	https://www.medchemexpress.com/irloxacin.html	Infection	No Development Reported	# 01 - HYCPK68797 - 10 mM in 30 μL DMSO	100 µM	HYCPK68797	HY-105033	Pirfloxacin	91524-15-1	300.28	Anti-infection
D05		CCCP	Apoptosis; Bacterial; IFNAR; Mitochondrial Metabolism; Oxidative Phosphorylation; PINK1/Parkin; STING	CCCP is an oxidative phosphorylation (OXPHOS) uncoupler. CCCP induces activation of PINK1 leading to Parkin Ser65 phosphorylation[1].	Free Base	C9H5ClN4	DMSO : 50 mg/mL (244.36 mM; Need ultrasonic); H2O : < 0.1 mg/mL (ultrasonic;warming;heat to 60°C) (insoluble)	DMSO Solution	159123	10mM * 30uL	N#C/C(C#N)=N/NC1=CC=CC(Cl)=C1	https://www.medchemexpress.com/CCCP.html	Cancer; Inflammation/Immunology	No Development Reported	# 01 - HYCPK68797 - 10 mM in 30 μL DMSO	100 µM	HYCPK68797	HY-100941	Carbonyl cyanide 3-chlorophenylhydrazone; Carbonyl Cyanide m-Chlorophenylhydrazone	555-60-2	204.62	Anti-infection; Apoptosis; Autophagy; Immunology/Inflammation; Metabolic Enzyme/Protease; Neuronal Signaling
E05		Trimetrexate (glucuronate)	Antifolate; Bacterial	Trimetrexate glucuronate (NSC 352122) is a folic acid antagonist. Trimetrexate glucuronate affects DNA and RNA synthesis by inhibiting dihydrofolate reductase and preventing the synthesis of purine nucleotides and thymidylate. Trimetrexate glucuronate has potential antitumour activity and can also be used to inhibit Pneumocystis carinii pneumonia[1][2].	Glucuronate	C25H33N5O10	10 mM in DMSO	DMSO Solution	323776	10mM * 30uL	O=C[C@@H]([C@H]([C@@H]([C@@H](C(O)=O)O)O)O)O.NC1=NC(N)=C2C(C)=C(CNC3=CC(OC)=C(OC)C(OC)=C3)C=CC2=N1	https://www.medchemexpress.com/trimetrexate-glucuronate.html	Cancer; Infection	Launched	# 01 - HYCPK68797 - 10 mM in 30 μL DMSO	100 µM	HYCPK68797	HY-103396	CI-898 (glucuronate)	82952-64-5	563.56	Anti-infection; Cell Cycle/DNA Damage
F05		(6R,7S)-Cefminox (sodium heptahydrate)	Antibiotic	(6R,7S)-Cefminox sodium heptahydrate is an isomer of Cefminox sodium heptahydrate. Cefminox sodium heptahydrate is a β-lactam cephalosporin antibiotic, which exhibits a broad spectrum of antibacterial activity[1].	Sodium	C16H21N7O7S3.7H2O.Na	DMSO : 100 mg/mL (149.55 mM; Need ultrasonic)	DMSO Solution	123872	10mM * 30uL	OC(C(N)CSCC(N[C@]1([C@]2([H])N(C(C(O[Na])=O)=C(CS2)CSC3=NN=NN3C)C1=O)OC)=O)=O.O.[7]	https://www.medchemexpress.com/6r-7s-cefminox-sodium-heptahydrate.html	Others	No Development Reported	# 01 - HYCPK68797 - 10 mM in 30 μL DMSO	100 µM	HYCPK68797	HY-107330		92636-39-0	668.68	Anti-infection
G05		Toxoflavin	Antibiotic; Bacterial; β-catenin	Toxoflavin (Xanthothricin) is an antagonist of transcription factor 4 (TCF4)/β-catenin complex, also acts as an inhibitor of KDM4A, with antitumor activity[1][2]. Antibiotic properties.	Free Base	C7H7N5O2	H2O : 10 mg/mL (51.77 mM; ultrasonic and warming and heat to 60°C); DMSO : 25 mg/mL (129.43 mM; Need ultrasonic)	DMSO Solution	62987	10mM * 30uL	O=C(C1=NC=NN(C)C1=N2)N(C)C2=O	https://www.medchemexpress.com/toxoflavin.html	Cancer; Infection	No Development Reported	# 01 - HYCPK68797 - 10 mM in 30 μL DMSO	100 µM	HYCPK68797	HY-100760	Xanthothricin; Toxoflavine; PKF-118-310	84-82-2	193.16	Anti-infection; Stem Cell/Wnt
H05		Trimetrexate	Antibiotic; Antifolate; Bacterial; Dihydrofolate reductase (DHFR) ; DNA/RNA Synthesis; Parasite	Trimetrexate (CI-898) is an antibiotic, also a potent and orally active dihydrofolate reductase (DHFR) inhibitor, reducing the production of DNA and RNA precursors and leading to cell death, with IC50 values of 4.74 nM and 1.35 nM for human DHFR and Toxoplasma gondii DHFR. Trimetrexate can also inhibit the growth of various cancer cells. Trimetrexate can be used for researching Pneumocystis carin…	Free Base	C19H23N5O3	DMSO : ≥ 61.5 mg/mL (166.48 mM)	DMSO Solution	28504	10mM * 30uL	NC1=C(C(C)=C2CNC3=CC(OC)=C(OC)C(OC)=C3)C(C=C2)=NC(N)=N1	https://www.medchemexpress.com/Trimetrexate.html	Infection; Cancer	Launched	# 01 - HYCPK68797 - 10 mM in 30 μL DMSO	100 µM	HYCPK68797	HY-10373	CI-898	52128-35-5	369.42	Anti-infection; Cell Cycle/DNA Damage; Metabolic Enzyme/Protease
A06		Brevianamide F	Bacterial; PI3K	Brevianamide F (Cyclo(L-Pro-L-Trp)) is a mycotoxin isolated from Colletotrichum gloeosporioides, with antibacterial activity. Brevianamide F shows potent PI3Kα inhibitory activity with an IC50 of 4.8 μM[1][2].	Free Base	C16H17N3O2	DMSO : 50 mg/mL (176.47 mM; Need ultrasonic)	DMSO Solution	21042	10mM * 30uL	O=C(N[C@H]1CC2=CNC3=C2C=CC=C3)[C@@](CCC4)([H])N4C1=O	https://www.medchemexpress.com/Brevianamide-F.html	Infection	No Development Reported	# 01 - HYCPK68797 - 10 mM in 30 μL DMSO	100 µM	HYCPK68797	HY-100385	Cyclo(L-Pro-L-Trp)	38136-70-8	283.33	Anti-infection; PI3K/Akt/mTOR
B06		Silodosin	Adrenergic Receptor; Bacterial	Silodosin (KAD 3213; KMD 3213) is a potent, selective and orally active α1A-adrenergic receptor (α1A-AR) blocker. Silodosin exhibits high affinity for α1A-AR (Ki=0.036 nM), over 162-fold and 50-fold than for α1B-AR and α1D-AR with Ki values of 21 nM and 2.0 nM, respectively. Silodosin is an effective and well-tolerated agent, it can be used for the investigation of LUTS/BPH[1][3].	Free Base	C25H32F3N3O4	DMSO : ≥ 50 mg/mL (100.90 mM)	DMSO Solution	04097	10mM * 30uL	O=C(N)C1=CC(C[C@@H](C)NCCOC2=CC=CC=C2OCC(F)(F)F)=CC3=C1N(CC3)CCCO	https://www.medchemexpress.com/Silodosin.html	Cancer; Endocrinology	Launched	# 01 - HYCPK68797 - 10 mM in 30 μL DMSO	100 µM	HYCPK68797	HY-10122	KAD 3213; KMD 3213	160970-54-7	495.53	Anti-infection; GPCR/G Protein; Neuronal Signaling
C06		PAβN (dihydrochloride)	Bacterial	PAβN dihydrochloride (MC-207110 dihydrochloride) is an efflux pump inhibitor.	Hydrochloride	C25H32Cl2N6O2	DMSO : 83.33 mg/mL (160.41 mM; Need ultrasonic); H2O : 14.29 mg/mL (27.51 mM; Need ultrasonic)	DMSO Solution	82407	10mM * 30uL	O=C([C@H](CCCNC(N)=N)NC([C@H](CC1=CC=CC=C1)N)=O)NC2=CC(C=CC=C3)=C3C=C2.Cl.Cl	https://www.medchemexpress.com/PA_beta_N_dihydrochloride.html	Infection	No Development Reported	# 01 - HYCPK68797 - 10 mM in 30 μL DMSO	100 µM	HYCPK68797	HY-101444A	MC-207,110 dihydrochloride; Phe-Arg-β-naphthylamide dihydrochloride	100929-99-5	519.47	Anti-infection
D06		AU1235	Bacterial	AU1235, an adamantyl urea, is a potent MmpL3 inhibitor. The Mycobacterium tuberculosis protein MmpL3 performs an essential role in cell wall synthesis, since it effects the transport of trehalose monomycolates across the inner membrane[1][2].	Free Base	C17H19F3N2O	DMSO : 25 mg/mL (77.08 mM; Need ultrasonic)	DMSO Solution	24816	10mM * 30uL	O=C(NC(C=CC(F)=C1F)=C1F)NC2(C[C@H](C3)C4)C[C@H]4C[C@H]3C2	https://www.medchemexpress.com/AU1235.html	Cancer; Infection	No Development Reported	# 01 - HYCPK68797 - 10 mM in 30 μL DMSO	100 µM	HYCPK68797	HY-101867		1338780-86-1	324.34	Anti-infection
E06		T-91825	Bacterial	T-91825 (PPI-0903M), an N-phosphono-type cephalosporin, is the active form of TAK-599. T-91825 is active against both gram-positive and gram-negative bacteria[1][2].		C22H20N8O5S4	DMSO : 100 mg/mL (ultrasonic)	DMSO Solution	118543	10mM * 30uL	C[N+]1=CC=C(C2=CSC(SC(CS[C@]3([H])[C@@H]4NC(/C(C5=NSC(N)=N5)=N\OCC)=O)=C(C([O-])=O)N3C4=O)=N2)C=C1	https://www.medchemexpress.com/t-91825.html	Infection	No Development Reported	# 01 - HYCPK68797 - 10 mM in 30 μL DMSO	100 µM	HYCPK68797	HY-105049	PPI-0903M	189345-04-8	604.70	Anti-infection
F06		Fumagillol	Bacterial	Fumagillol is a direct precursor of fumagillin. Fumagillin, as an antimicrobial agent, is a potent and selective inhibitor of angiogenesis[1].		C16H26O4	DMSO : 100 mg/mL (354.13 mM; Need ultrasonic)	DMSO Solution	111558	10mM * 30uL	C[C@]1([C@H](O1)C/C=C(C)\C)[C@]2([H])[C@]3(CC[C@H]([C@H]2OC)O)CO3	https://www.medchemexpress.com/fumagillol.html	Infection	No Development Reported	# 01 - HYCPK68797 - 10 mM in 30 μL DMSO	100 µM	HYCPK68797	HY-103643	(-)-Fumagillol	108102-51-8	282.38	Anti-infection
G06		Spiramycin	Antibiotic; Bacterial; Parasite	Spiramycin (Rovamycin) is a macrolide antibiotic produced by Streptomyces ambofaciens with against bacteria and Toxoplasma gondii activities, and also has antiparasitic effect. Spiramycin is composed of a 16-member lactone ring, on which three sugars (mycaminose, forosamine, and mycarose) are attached[1][2].	Free Base	C43H74N2O14	DMSO : ≥ 100 mg/mL (118.62 mM)	DMSO Solution	58780	10mM * 30uL	O[C@H](C1)[C@H](OC)[C@@H](O[C@H]2[C@H](O)[C@@H](N(C)C)[C@H](O[C@@H]3O[C@@H](C)[C@H](O)[C@@](O)(C)C3)[C@@H](C)O2)[C@@H](CC=O)C[C@@H](C)[C@@H](O[C@@H]4O[C@H](C)[C@@H](N(C)C)CC4)/C=C/C=C/C[C@@H](C)OC1=O	https://www.medchemexpress.com/Spiramycin.html	Infection	Launched	# 01 - HYCPK68797 - 10 mM in 30 μL DMSO	100 µM	HYCPK68797	HY-100593	Rovamycin	8025-81-8	843.05	Anti-infection
H06		Selamectin	Bacterial; Chloride Channel; Parasite; P-glycoprotein	Selamectin, a semi-synthetic macrocyclic lactone, is a potent parasiticide and anthelminthic. Selamectin activates glutamate-gated chloride channels in neurons and pharyngeal muscles to prevent heartworm, Lymphatic filariae, and nematode infection. Selamectin is also a potent P-glycoprotein substrate and a P-glycoprotein inhibitor with an IC50 of 120 nM[1][2].	Free Base	C43H63NO11	DMSO : ≥ 100 mg/mL (129.88 mM)	DMSO Solution	26396	10mM * 30uL	O[C@@]12[C@@]3([H])/C(C(C)=C[C@@]1([H])C(O[C@]4([H])C[C@]5(O[C@@](C/C=C(C)/[C@@H](O[C@@]6([H])C[C@@H]([C@@H](O)[C@H](C)O6)OC)[C@@H](C)/C=C/C=C2\CO3)([H])C4)O[C@H](C7CCCCC7)[C@@H](C)CC5)=O)=N\O	https://www.medchemexpress.com/Selamectin.html	Infection	Launched	# 01 - HYCPK68797 - 10 mM in 30 μL DMSO	100 µM	HYCPK68797	HY-107212		220119-17-5	769.96	Anti-infection; Membrane Transporter/Ion Channel
A07		Linezolid	Antibiotic; Bacterial	Linezolid (PNU-100766) is the first member of the class of oxazolidinone synthetic antibiotic. Linezolid acts by inhibiting the initiation of bacterial protein synthesis. Linezolid is used for the treatment of serious infections caused by Gram-positive bacteria that are resistant to several other antibiotics[1][2][3].	Free Base	C16H20FN3O4	DMSO : ≥ 100 mg/mL (296.43 mM)	DMSO Solution	44240	10mM * 30uL	O=C(O[C@H]1CNC(C)=O)N(C1)C2=CC(F)=C(N3CCOCC3)C=C2	https://www.medchemexpress.com/Linezolid.html	Infection	Launched	# 01 - HYCPK68797 - 10 mM in 30 μL DMSO	100 µM	HYCPK68797	HY-10394	PNU-100766	165800-03-3	337.35	Anti-infection
B07		Cefathiamidine	Antibiotic; Bacterial	Cefathiamidine is a first-generation cephalosporin antibacterial agent and is used to treat infections caused by susceptible bacteria. Cefathiamidine exhibits a wide spectrum of antimicrobial activity against bacteria. Cefathiamidine is used for the treatment of respiratory, liver, five senses, urinary tract infections, endocarditis and sepsis[1][2].	Free Acid	C19H28N4O6S2	DMSO : 125 mg/mL (264.51 mM; ultrasonic and warming and heat to 60°C)	DMSO Solution	152945	10mM * 30uL	OC(C1=C(COC(C)=O)CS[C@@]([C@@H]2NC(CS/C(NC(C)C)=N\C(C)C)=O)([H])N1C2=O)=O	https://www.medchemexpress.com/cefathiamidine.html	Infection	Launched	# 01 - HYCPK68797 - 10 mM in 30 μL DMSO	100 µM	HYCPK68797	HY-107329		33075-00-2	472.58	Anti-infection
C07		Bicyclomycin benzoate	Antibiotic; Bacterial	Bicyclomycin benzoate is an antibiotic exhibiting activity against a broad spectrum of Gram-negative bacteria and against the Gram-positive bacterium.	Free Base	C19H22N2O8	DMSO : 100 mg/mL (246.07 mM; Need ultrasonic)	DMSO Solution	46645	10mM * 30uL	O[C@H]([C@](NC1=O)(OCCC2=C)C(N[C@]12O)=O)[C@@](C)(O)COC(C3=CC=CC=C3)=O	https://www.medchemexpress.com/Bicyclomycin-benzoate.html	Infection	No Development Reported	# 01 - HYCPK68797 - 10 mM in 30 μL DMSO	100 µM	HYCPK68797	HY-101128	FR2054	37134-40-0	406.39	Anti-infection
D07		Eperezolid	Antibiotic; Bacterial	Eperezolid(PNU-100592) is a oxazolidinone antibacterial agent, Eperezolid demonstrated good in vitro inhibitory activity, regardless of methicillin susceptibility for staphylococci(MIC90= 1-4 mg/ml). IC50 value: 1-4 mg/ml (MIC90, staphylococci) [1] Target: Antibiotic Eperezolid binds specifically to the 50S ribosomal subunit of Escherichia coli. The specific binding of eperezolid is dose dependen…	Free Base	C18H23FN4O5	DMSO : ≥ 44 mg/mL (111.56 mM)	DMSO Solution	12766	10mM * 30uL	O=C(O[C@H]1CNC(C)=O)N(C1)C2=CC(F)=C(C=C2)N3CCN(CC3)C(CO)=O	https://www.medchemexpress.com/Eperezolid.html	Infection	Phase 3	# 01 - HYCPK68797 - 10 mM in 30 μL DMSO	100 µM	HYCPK68797	HY-10393	PNU-100592	165800-04-4	394.40	Anti-infection
E07		Delpazolid	Antibiotic; Bacterial	Delpazolid is a novel oxazolidinone antibiotic agent which can inhibit the growth of MSSA and MRSA with a MIC90 of 2 μg/mL for both of them.	Free Base	C14H17FN4O3	DMSO : 30 mg/mL (97.30 mM; Need ultrasonic and warming)	DMSO Solution	27730	10mM * 30uL	O=C1O[C@@H](CO)CN1C2=CC=C(N3C=NN(C)CC3)C(F)=C2	https://www.medchemexpress.com/Delpazolid.html	Infection	Phase 2	# 01 - HYCPK68797 - 10 mM in 30 μL DMSO	100 µM	HYCPK68797	HY-100180	LCB01-0371	1219707-39-7	308.31	Anti-infection
F07		Zabofloxacin (hydrochloride)	Antibiotic; Bacterial; Topoisomerase	Zabofloxacin hydrochloride (DW-224a) is a potent and seletive inhibitor of the bacterial type II and IV topoisomerases. Zabofloxacin hydrochloride has excellent activity against gram-positive pathogens including?Steptococcus aureus,?Streptococcus pyogenes?and?S.pneumonia. Zabofloxacin hydrochloride is a novel fluoronaphthyridone quinolone that is considered as an alternative antibiotic for treatm…	Hydrochloride	C19H21ClFN5O4	DMSO : 6.67 mg/mL (15.23 mM; ultrasonic and warming and heat to 60°C)	DMSO Solution	124671	10mM * 30uL	O=C(O)C1=CN(C2=NC(N(CC/34CNC4)CC3=N\OC)=C(C=C2C1=O)F)C5CC5.[H]Cl	https://www.medchemexpress.com/zabofloxacin-hydrochloride.html	Infection	Phase 3	# 01 - HYCPK68797 - 10 mM in 30 μL DMSO	100 µM	HYCPK68797	HY-106410A	DW-224a	623574-00-5	437.85	Anti-infection; Cell Cycle/DNA Damage
G07		Davercin	Antibiotic; Bacterial	Davercin (Erythromycin Cyclocarbonate), derivative of Erythromycin, which is active against Gram-positive and some Gram-negative microorganisms.	Free Base	C38H65NO14	DMSO : ≥ 50 mg/mL (65.80 mM)	DMSO Solution	339203	10mM * 30uL	C[C@]([C@H](OC([C@@H]([C@H]([C@H](C)[C@H]1O[C@@](O[C@H](C)C[C@@H]2N(C)C)([H])[C@@H]2O)O[C@@](O[C@@H](C)[C@@H]3O)([H])C[C@@]3(C)OC)C)=O)CC)(O4)[C@]([C@H](C([C@@H](C[C@]1(O)C)C)=O)C)([H])OC4=O	https://www.medchemexpress.com/Erythromycin-Cyclocarbonate.html	Infection	Launched	# 01 - HYCPK68797 - 10 mM in 30 μL DMSO	100 µM	HYCPK68797	HY-100584	Erythromycin Cyclocarbonate	55224-05-0	759.92	Anti-infection
H07		Faropenem daloxate	Antibiotic; Bacterial	Faropenem daloxate is the first oral penem in a new class of beta-lactam antibiotics. IC50 Value: Target: Antibacterial Faropenem daloxate is useful for penem and antibiotics. Faropenem medoxomil has excellent in vitro activity against Streptococcus pneumoniae, Haemophilus influenzae and other key pathogens implicated in acute bacterial rhinosinusitis. Clinical studies have demonstrated that, in …	Free Base	C17H19NO8S	H2O : < 0.1 mg/mL (ultrasonic) (insoluble); DMSO : ≥ 100 mg/mL (251.64 mM)	DMSO Solution	00563	10mM * 30uL	O=C(N1[C@@]2(SC([C@@H]3OCCC3)=C1C(OCC4=C(OC(O4)=O)C)=O)[H])[C@]2([H])[C@H](O)C	https://www.medchemexpress.com/Faropenem-daloxate.html	Infection	Launched	# 01 - HYCPK68797 - 10 mM in 30 μL DMSO	100 µM	HYCPK68797	HY-10004	Faropenem medoxil	141702-36-5	397.40	Anti-infection
A08		Lexithromycin	Antibiotic; Bacterial	Lexithromycin is an erythromycin A derivative, with antibacterial activity.	Free Base	C38H70N2O13	DMSO : ≥ 50 mg/mL (65.53 mM)	DMSO Solution	257291	10mM * 30uL	CO[C@@](C)([C@@H](O)[C@H](C)O1)C[C@]1([H])O[C@@]([C@H]2C)([H])[C@@H]([C@H]([C@](O)(C[C@H](/C([C@H](C)[C@@H](O)[C@](C)(O)[C@@H](CC)OC2=O)=N\OC)C)C)O[C@@]3([H])[C@@H]([C@H](C[C@@H](C)O3)N(C)C)O)C	https://www.medchemexpress.com/Lexithromycin.html	Infection	No Development Reported	# 01 - HYCPK68797 - 10 mM in 30 μL DMSO	100 µM	HYCPK68797	HY-105932	Erythromycin A 9-methoxime; Wy 48314	53066-26-5	762.97	Anti-infection
B08		Polymyxin B nonapeptide	Antibiotic; Bacterial	Polymyxin B nonapeptide is a cyclic peptide obtained from Polymyxin B by proteolytic removal of its terminal amino acyl residue. Polymyxin B nonapeptide is less toxic, lacks bactericidal activity, and retains its ability to render gram-negative bacteria susceptible to several antibiotics by permeabilizing their outer membranes[1][2][3].	Free Base	C43H74N14O11	DMSO : 16.67 mg/mL (ultrasonic);H2O : ≥ 100 mg/mL	DMSO Solution	339260	10mM * 30uL	O=C(N[C@H](C(N[C@@](C(N[C@H](C(N[C@]([C@H](O)C)([H])C(NCC[C@@](NC([C@H](CCN)NC([C@@H](N)[C@H](O)C)=O)=O)([H])C(N[C@@H](CCN)C1=O)=O)=O)=O)CCN)=O)([H])CCN)=O)CC(C)C)[C@H](N1)CC2=CC=CC=C2	https://www.medchemexpress.com/Polymyxin_B_nonapeptide.html	Infection	Launched	# 01 - HYCPK68797 - 10 mM in 30 μL DMSO	100 µM	HYCPK68797	HY-106783		86408-36-8	963.13	Anti-infection
C08		PF-5081090	Antibiotic; Bacterial	PF-5081090 (LpxC-4) is a potent LpxC inhibitor, is a rapidly bactericidal with broad-spectrum activity. PF-5081090 serves as a regulator of lipid A biosynthesis in Gram-negative pathogens[1][2].		C18H21FN2O6S	10 mM in DMSO	DMSO Solution	429007	10mM * 30uL	FC1=C(C2=CC(N(CC[C@](S(C)(=O)=O)(C)C(NO)=O)C=C2)=O)C=CC(OC)=C1	https://www.medchemexpress.com/pf-5081090.html	Infection	No Development Reported	# 01 - HYCPK68797 - 10 mM in 30 μL DMSO	100 µM	HYCPK68797	HY-103251	LpxC-4	1312473-63-4	412.43	Anti-infection
D08		Cadazolid	Antibiotic; Bacterial	Cadazolid (ACT-179811) is a new oxazolidinone antibiotic with potent activity against Clostridium difficile.	Free Acid	C29H29F2N3O8	DMSO : 100 mg/mL (170.78 mM; Need ultrasonic)	DMSO Solution	25506	10mM * 30uL	O=C(C1=CN(C2CC2)C3=C(C=C(F)C(N4CCC(O)(COC5=CC=C(N6C(O[C@@H](CO)C6)=O)C=C5F)CC4)=C3)C1=O)O	https://www.medchemexpress.com/Cadazolid.html	Infection	Phase 3	# 01 - HYCPK68797 - 10 mM in 30 μL DMSO	100 µM	HYCPK68797	HY-100436	ACT-179811	1025097-10-2	585.55	Anti-infection
E08		Antibiotic-5d	Antibiotic; Bacterial	Antibiotic-5d is a synthesis and antimicrobial compound.	Free Acid	C13H18N2O4S	DMSO : 50 mg/mL (167.58 mM; Need ultrasonic)	DMSO Solution	213688	10mM * 30uL	O=C(C1=CSC([C@H]2N(C(OC(C)(C)C)=O)CCC2)=N1)O	https://www.medchemexpress.com/Antibiotic-5d.html	Infection	No Development Reported	# 01 - HYCPK68797 - 10 mM in 30 μL DMSO	100 µM	HYCPK68797	HY-100833		251349-54-9	298.36	Anti-infection
F08		Sulopenem	Antibiotic; Bacterial; Beta-lactamase	Sulopenem (CP-70429) is an orally active, parenteral penem antibiotic with broad-spectrum activities against Gram-positive and Gram-negative bacteria. Sulopenem has the potential for urinary tract infections and intra-abdominal infections treatment. Sulopenem is inactive against Pseudomonas aeruginosa and Xanthomonas maltophilia[1][2][3].		C12H15NO5S3	DMSO : 83.33 mg/mL (238.46 mM; Need ultrasonic)	DMSO Solution	247190	10mM * 30uL	O=C(C(N12)=C(S[C@@H](CC3)C[S@@]3=O)S[C@]2([H])[C@@H]([C@H](O)C)C1=O)O	https://www.medchemexpress.com/sulopenem.html	Infection	Phase 3	# 01 - HYCPK68797 - 10 mM in 30 μL DMSO	100 µM	HYCPK68797	HY-105284	CP-70429	120788-07-0	349.45	Anti-infection
G08		Polymyxin B nonapeptide (TFA)	Antibiotic; Bacterial	Polymyxin B nonapeptide TFA is a cyclic peptide obtained from Polymyxin B by proteolytic removal of its terminal amino acyl residue. Polymyxin B nonapeptide TFA is less toxic, lacks bactericidal activity, and retains its ability to render gram-negative bacteria susceptible to several antibiotics by permeabilizing their outer membranes[1][2][3].	Trifluoroacetate	C43H74N14O11.5C2HF3O2	H2O : 50 mg/mL (ultrasonic;warming;heat to 60°C);DMSO : 100 mg/mL (ultrasonic)	DMSO Solution	109122	10mM * 30uL	FC(F)(F)C(O)=O.FC(F)(F)C(O)=O.FC(F)(F)C(O)=O.FC(F)(F)C(O)=O.O=C(N[C@H](C(N[C@H](C(N[C@H](C(N[C@@]1([H])[C@H](O)C)=O)CCN)=O)CCN)=O)CC(C)C)[C@H](NC([C@@H](NC([C@H](CCNC1=O)NC([C@H](CCN)NC([C@@H](N)[C@H](O)C)=O)=O)=O)CCN)=O)CC2=CC=CC=C2.FC(F)(F)C(O)=O	https://www.medchemexpress.com/polymyxin-b-nonapeptide-tfa.html	Infection	No Development Reported	# 01 - HYCPK68797 - 10 mM in 30 μL DMSO	100 µM	HYCPK68797	HY-106783A		2220175-42-6	1533.25	Anti-infection
H08		Trovafloxacin (mesylate)	Antibiotic; Bacterial; Topoisomerase	Trovafloxacin mesylate is a broad-spectrum quinolone antibiotic with potent activity against Gram-positive, Gram-negative and anaerobic organisms. Trovafloxacin mesylate blocks the DNA gyrase and topoisomerase IV activity. Trovafloxacin mesylate is also a potent, selective and orally active pannexin 1 channel (PANX1) inhibitor with an IC50 of 4 μM for PANX1 inward current. Trovafloxacin mesylate …	Mesylate	C21H19F3N4O6S	DMSO : 125 mg/mL (243.92 mM; ultrasonic and warming and heat to 60°C); H2O : 20 mg/mL (39.03 mM; Need ultrasonic)	DMSO Solution	271883	10mM * 30uL	O=C(C1=CN(C2=CC=C(F)C=C2F)C3=NC(N4C[C@@]5([H])[C@H](N)[C@@]5([H])C4)=C(F)C=C3C1=O)O.CS(=O)(O)=O	https://www.medchemexpress.com/trovafloxacin-mesylate.html	Infection	Launched	# 01 - HYCPK68797 - 10 mM in 30 μL DMSO	100 µM	HYCPK68797	HY-103399		147059-75-4	512.46	Anti-infection; Cell Cycle/DNA Damage
A09		Rapamycin	Antibiotic; Autophagy; Bacterial; Endogenous Metabolite; FKBP; Fungal; mTOR	Rapamycin (Sirolimus; AY 22989) is a potent and specific mTOR inhibitor with an IC50 of 0.1 nM in HEK293 cells. Rapamycin binds to FKBP12 and specifically acts as an allosteric inhibitor of mTORC1[1]. Rapamycin is an autophagy activator, an immunosuppressant[2].	Free Base	C51H79NO13	DMSO : 125 mg/mL (ultrasonic);Ethanol : 50 mg/mL (ultrasonic)	DMSO Solution	260967	10mM * 30uL	O=C([C@@]1(O)[C@@H](CC[C@@H](C[C@@H](/C(C)=C/C=C/C=C/[C@H](C[C@@H](C)C([C@@H]([C@@H](/C(C)=C/[C@H]2C)O)OC)=O)C)OC)O1)C)C(N3CCCC[C@H]3C(O[C@@H](CC2=O)[C@@H](C[C@H]4C[C@H]([C@H](O)CC4)OC)C)=O)=O	https://www.medchemexpress.com/Rapamycin.html	Cancer	Launched	# 01 - HYCPK68797 - 10 mM in 30 μL DMSO	100 µM	HYCPK68797	HY-10219	Sirolimus; AY-22989	53123-88-9	914.17	Anti-infection; Apoptosis; Autophagy; Immunology/Inflammation; Metabolic Enzyme/Protease; PI3K/Akt/mTOR
B09		Nanchangmycin	Antibiotic; Bacterial; Flavivirus	Nanchangmycin, a polyether antibiotic produced by Streptomyces nanchangensis NS3226, inhibits gram-positive bacteria[1]. Nanchangmycin is a broad spectrum antiviral active against Zika virus[2].	Sodium	C47H77NaO14	DMSO : ≥ 30 mg/mL (33.74 mM)	DMSO Solution	281538	10mM * 30uL	C[C@H]1[C@@]2(O[C@]([C@@]3([H])O[C@](O)([C@H](C)C[C@@H]3C)CO)([H])C[C@@H]2C)O[C@]([C@]4(O[C@]5(O[C@]([C@H](C)[C@@H](O)C5)([H])[C@@H](C)/C=C(C)/C([C@H](C)C[C@H](C)C(O[Na])=O)=O)CC4)C)([H])C[C@@H]1O[C@@]6([H])O[C@@H]([C@@H](OC)CC6)C	https://www.medchemexpress.com/Nanchangmycin.html	Infection	No Development Reported	# 01 - HYCPK68797 - 10 mM in 30 μL DMSO	100 µM	HYCPK68797	HY-100528	Nanchangmycin A	65101-87-3	889.10	Anti-infection
C09		Prussian blue insoluble	Bacterial	Prussian blue insoluble (Iron(III) ferrocyanide) is a good adsorbent to be used as antidotes for poisoning with cesium or thallium ions. Prussian blue insoluble (Iron(III) ferrocyanide) has anticancerous and antibacterial properties. Prussian blue insoluble (Iron(III) ferrocyanide) can be used as a contrast agent in photoacoustic and magnetic resonance imaging (MRI). Prussian blue insoluble can b…		C18Fe7N18	10 mM in DMSO	DMSO Solution	261231	10mM * 30uL	[Fe][Fe][Fe][Fe].N#C[Fe](C#N)(C#N)(C#N)(C#N)C#N.N#C[Fe](C#N)(C#N)(C#N)(C#N)C#N.N#C[Fe](C#N)(C#N)(C#N)(C#N)C#N	https://www.medchemexpress.com/prussian-blue-insoluble.html	Cancer; Infection; Others	Launched	# 01 - HYCPK68797 - 10 mM in 30 μL DMSO	100 µM	HYCPK68797	HY-106594A	Iron(III) ferrocyanide; Milori blue	14038-43-8	859.23	Anti-infection
D09		Telacebec	Antibiotic; Bacterial	Telacebec (Q203) is a midazopyridine amide compound. Telacebec is active against Mycobacterium tuberculosis H37Rv with an MIC50 of 2.7 nM in culture broth medium.	Free Base	C29H28ClF3N4O2	DMSO : 20 mg/mL (ultrasonic)	DMSO Solution	24303	10mM * 30uL	O=C(C1=C(CC)N=C2C=CC(Cl)=CN21)NCC3=CC=C(N4CCC(C5=CC=C(OC(F)(F)F)C=C5)CC4)C=C3	https://www.medchemexpress.com/Q203.html	Infection	Phase 2	# 01 - HYCPK68797 - 10 mM in 30 μL DMSO	100 µM	HYCPK68797	HY-101040	Q203; IAP6	1334719-95-7	557.01	Anti-infection
E09		Nosiheptide	Antibiotic; Bacterial	Nosiheptide (Multhiomycin), a thiopeptide antibiotic produced by Streptomyces actuosus, inhibits bacterial protein synthesis and bears a unique indole side ring system and regiospecific hydroxyl groups on the characteristic macrocyclic core. Nosiheptide has been widely used as a feed additive for animal growth[1][2].	Free Base	C51H43N13O12S6	DMSO : 125 mg/mL (102.26 mM; Need ultrasonic)	DMSO Solution	51679	10mM * 30uL	OC1=C(C2=NC(C(NC(C(N)=O)=C)=O)=CS2)N=C(C3=CSC(C4NC(C5=CSC(C(CC(C(OCC6=C7C(C)=C(NC7=CC=C6)C(SC4)=O)=O)O)NC(C8=CSC(/C(NC(C(C(O)C)NC(C9=CSC%10=N9)=O)=O)=C\C)=N8)=O)=N5)=O)=N3)C%10=C1	https://www.medchemexpress.com/nosiheptide.html	Infection	No Development Reported	# 01 - HYCPK68797 - 10 mM in 30 μL DMSO	100 µM	HYCPK68797	HY-107486	Multhiomycin; RP 9671	56377-79-8	1222.36	Anti-infection
F09		Tanespimycin	Antibiotic; Apoptosis; Autophagy; Bacterial; HSP; Mitophagy	Tanespimycin (17-AAG) is a potent HSP90 inhibitor with an IC50 of 5 nM, having a 100-fold higher binding affinity for tumour cell derived HSP90 than normal cell derived HSP90[1][5]. Tanespimycin depletes cellular STK38/NDR1 and reduces STK38 kinase activity. Tanespimycin also downregulates the stk38 gene expression[3].	Free Base	C31H43N3O8	DMSO : 50 mg/mL (85.37 mM; Need ultrasonic)	DMSO Solution	135777	10mM * 30uL	O=C(C(NC(/C(C)=C/C=C\[C@H](OC)[C@H](/C(C)=C/[C@@H]([C@H]([C@H](C[C@@H](C1)C)OC)O)C)OC(N)=O)=O)=CC2=O)C1=C2NCC=C	https://www.medchemexpress.com/17-AAG.html	Cancer; Infection	Phase 3	# 01 - HYCPK68797 - 10 mM in 30 μL DMSO	100 µM	HYCPK68797	HY-10211	17-AAG; NSC 330507; CP 127374	75747-14-7	585.69	Anti-infection; Apoptosis; Autophagy; Cell Cycle/DNA Damage; Metabolic Enzyme/Protease
G09		Sutezolid	Antibiotic; Bacterial	Sutezolid (PNU-100480), an orally active oxazolidinone antimicrobial agent, acts by inhibiting bacterial protein synthesis. Sutezolid has potent activity against mycobacteria, and is used for the research of drug-resistant tuberculosis[1][2].	Free Base	C16H20FN3O3S	DMSO : 50 mg/mL (141.48 mM; Need ultrasonic)	DMSO Solution	20425	10mM * 30uL	O=C(O[C@H]1CNC(C)=O)N(C1)C2=CC(F)=C(N3CCSCC3)C=C2	https://www.medchemexpress.com/Sutezolid.html	Infection	Phase 3	# 01 - HYCPK68797 - 10 mM in 30 μL DMSO	100 µM	HYCPK68797	HY-10392	PNU-100480; U-100480; PF-02341272	168828-58-8	353.41	Anti-infection
H09		Tubercidin	Antibiotic; Bacterial; DNA/RNA Synthesis; Influenza Virus	Tubercidin (7-Deazaadenosine) is an antibiotic obtained from Streptomyces tubercidicus. Tubercidin inhibits the growth of Streptococcus faecalis (8043) with an IC50 of 0.02 μM[1]. Tubercidin inhibits polymerases by incorporating DNA or RNA, thereby inhibiting DNA replication, RNA and protein synthesis[2]. Tubercidin is a weak inhibitor of adenosine phosphorylase, and interferes with the phosphory…	Free Base	C11H14N4O4	DMSO : ≥ 30 mg/mL (112.68 mM)	DMSO Solution	24761	10mM * 30uL	O[C@H]1[C@@H](O)[C@H](N2C=CC3=C2N=CN=C3N)O[C@@H]1CO	https://www.medchemexpress.com/Tubercidin.html	Infection	No Development Reported	# 01 - HYCPK68797 - 10 mM in 30 μL DMSO	100 µM	HYCPK68797	HY-100126	7-Deazaadenosine	69-33-0	266.25	Anti-infection; Cell Cycle/DNA Damage
A10		Lymecycline	Bacterial	Lymecycline is a tetracycline derivative, with broad-spectrum antibacterial activity and also has anti-inflammatory property.	Free Acid	C29H38N4O10	DMSO	Water Solution	282713	10mM * 30uL	O[C@@]12[C@@]([C@@H](C(O)=C(C(NCNCCCC[C@H](N)C(O)=O)=O)C2=O)N(C)C)([H])C[C@@]3([H])C(C(C4=C(O)C=CC=C4[C@]3(O)C)=O)=C1O	https://www.medchemexpress.com/Lymecycline.html	Infection; Inflammation/Immunology	Launched	# 02 - HYCPK68798 - 10 mM in 30 μL H2O	100 µM	HYCPK68798	HY-106339	Mucomycin	992-21-2	602.63	Anti-infection
B10		Gatifloxacin (hydrochloride)	Antibiotic; Bacterial; Topoisomerase	Gatifloxacin hydrochloride (AM-1155; BMS-206584; PD135432) is a potent fluoroquinolone antibiotic with broad-spectrum antibacterial activity. Gatifloxacin hydrochloride inhibits bacterial type II topoisomerases (IC50=13.8 μg/ml for S. aureus topoisomerase IV) and E. coli DNA gyrase (IC50 = 0.109 μg/ml)[1]. Gatifloxacin hydrochloride can be used to treat bacterial conjunctivitis?in vivo.	Hydrochloride	C19H23ClFN3O4	DMSO : 4 mg/mL (9.71 mM; ultrasonic and warming and heat to 60°C); H2O : 10 mg/mL (24.28 mM; Need ultrasonic)	Water Solution	58765	10mM * 30uL	CC1NCCN(C2=C(F)C=C3C(N(C4CC4)C=C(C(O)=O)C3=O)=C2OC)C1.Cl	https://www.medchemexpress.com/gatifloxacin-hydrochloride.html	Infection	Launched	# 02 - HYCPK68798 - 10 mM in 30 μL H2O	100 µM	HYCPK68798	HY-10581A	AM-1155 (hydrochloride); BMS-206584 (hydrochloride); PD135432 (hydrochloride)	121577-32-0	411.86	Anti-infection; Cell Cycle/DNA Damage
C10		4-Acetamidobutanoic acid	Bacterial; Endogenous Metabolite; GABA Receptor	4-Acetamidobutanoic acid (N-acetyl GABA), the main metabolite of GABA, exhibits antioxidant and antibacterial activities[1].	Free Acid	C6H11NO3	H2O : 50 mg/mL (344.45 mM; Need ultrasonic)	Water Solution	24064	10mM * 30uL	O=C(O)CCCNC(C)=O	https://www.medchemexpress.com/4-Acetamidobutanoic_acid.html	Others	No Development Reported	# 02 - HYCPK68798 - 10 mM in 30 μL H2O	100 µM	HYCPK68798	HY-101411	N-acetyl GABA	3025-96-5	145.16	Anti-infection; Membrane Transporter/Ion Channel; Metabolic Enzyme/Protease; Neuronal Signaling
D10		β-Chloro-L-alanine	Bacterial	β-Chloro-L-alanine is a bacteriostatic amino acid analog which inhibits a number of enzymes, including threonine deaminase and alanine racemase.	Free Acid	C3H6ClNO2	H2O : ≥ 30 mg/mL (242.84 mM)	Water Solution	26449	10mM * 30uL	OC([C@@H](N)CCl)=O	https://www.medchemexpress.com/_beta_-Chloro-L-alanine.html	Infection	No Development Reported	# 02 - HYCPK68798 - 10 mM in 30 μL H2O	100 µM	HYCPK68798	HY-107373	L-β-Chloroalanine	2731-73-9	123.54	Anti-infection
E10		Ectoine	Bacterial	Ectoine is a natural cell protectant, an amino acid derivate produced by bacteria living under extremely harsh environmental conditions. Ectoine serves as an osmoregulatory compatible solute, increasing the hydration of the skin surface and stabilizing lipid layers, which is useful in skincare. Ectoine demonstrates a good safety profile for the treatment of allergic rhinitis[1][2].	Free Acid	C6H10N2O2	H2O : 250 mg/mL (1758.58 mM; Need ultrasonic)	Water Solution	61422	10mM * 30uL	O=C([C@H]1NC(C)=NCC1)O	https://www.medchemexpress.com/ectoine.html	Inflammation/Immunology	Phase 4	# 02 - HYCPK68798 - 10 mM in 30 μL H2O	100 µM	HYCPK68798	HY-107784		96702-03-3	142.16	Anti-infection
F10		Nigericin (sodium salt)	Antibiotic; Bacterial; NOD-like Receptor (NLR); Potassium Channel	Nigericin sodium salt is an antibiotic from Streptomyces hygroscopicus that works by acting as an H+, K+, and Pb2+ ionophore, a NLRP3 activator[1].	Sodium	C40H67NaO11	Ethanol : ≥ 50 mg/mL	EtOH Solution	126772	10mM * 30uL	C[C@H]1[C@](O[C@@H]2C[C@](CC[C@@H]3C)([H])O[C@@]3([H])[C@@H](C)C(O[Na])=O)([C@@H]([C@H](OC)C2)C)O[C@](C)([C@@]4([H])O[C@@](C)([C@@]5([H])O[C@@]([C@]([C@@H](C[C@@H]6C)C)([H])O[C@]6(O)CO)([H])C[C@H]5C)CC4)C1	https://www.medchemexpress.com/Nigericin-sodium-salt.html	Cancer; Infection	No Development Reported	# 03 - HYCPK68799 - 10 mM in 30 μL Ethanol	100 µM	HYCPK68799	HY-100381		28643-80-3	746.94	Anti-infection; Immunology/Inflammation; Membrane Transporter/Ion Channel
G10		Pyrroloquinoline quinone	Endogenous Metabolite	Pyrroloquinoline quinone (PQQ), a redox co-factor, is an anionic, redox-cycling orthoquinone. Pyrroloquinoline quinone is isolated from cultures of methylotropic bacteria and tissues of mammals. Pyrroloquinoline quinone is an essential nutrient for mammals and is important for immune function[1][2].	Free Acid	C14H6N2O8	DMSO : < 1 mg/mL (ultrasonic;warming;heat to 60°C) (insoluble or slightly soluble); H2O : 1 mg/mL (3.03 mM; ultrasonic and warming and heat to 60°C)	DMSO Solution	111199	2mM * 30uL	O=C(C(N1)=CC(C2=O)=C1C3=C(N=C(C(O)=O)C=C3C(O)=O)C2=O)O	https://www.medchemexpress.com/pyrroloquinoline-quinone.html	Inflammation/Immunology	Phase 1	# 04 - HYCPK68800 - 2 mM in 30 μL DMSO	20 µM	HYCPK68800	HY-100196	PQQ; Methoxatin	72909-34-3	330.21	Metabolic Enzyme/Protease
H10		Pyrroloquinoline quinone (disodium salt)	Endogenous Metabolite	Pyrroloquinoline quinone disodium salt, a redox co-factor, is an anionic, redox-cycling orthoquinone. Pyrroloquinoline quinone disodium salt is isolated from cultures of methylotropic bacteria and tissues of mammals. Pyrroloquinoline quinone disodium salt is an essential nutrient for mammals and is important for immune function[1][2].	Sodium	C14H4N2Na2O8	H2O : 1.25 mg/mL (3.34 mM; Need ultrasonic)	DMSO Solution	42772	2mM * 30uL	O=C(C(N1)=CC(C2=O)=C1C3=C(N=C(C(O[Na])=O)C=C3C(O)=O)C2=O)O[Na]	https://www.medchemexpress.com/Methoxatin-disodium-salt.html	Inflammation/Immunology	Phase 1	# 04 - HYCPK68800 - 2 mM in 30 μL DMSO	20 µM	HYCPK68800	HY-100196A	PQQ (disodium salt); Methoxatin (disodium salt)	122628-50-6	374.17	Metabolic Enzyme/Protease
A11		Bacitracin	Antibiotic; Bacterial; PDI	Bacitracin is a polypeptide antibiotic against staphylococcal and pathogenic protozoa infections. Bacitracin inhibits cell wall biosynthesis and permeability through binding to the undecaprenyl pyrophosphate. Bacitracin inhibits macromolecular synthesis. Bacitracin is also a protein disulfide isomerase (PDI) inhibitor[1][2][3].		C66H103N17O16S	H2O : 6.67 mg/mL (4.69 mM; Need ultrasonic)	DMSO Solution	45481	2mM * 30uL	[Bacitracin]	https://www.medchemexpress.com/bacitracin.html	Infection; Cancer	Launched	# 04 - HYCPK68800 - 2 mM in 30 μL DMSO	20 µM	HYCPK68800	HY-107193		1405-87-4	1422.69	Anti-infection; Cell Cycle/DNA Damage; Metabolic Enzyme/Protease
B11		A40926	Bacterial	A40926, the precursor of Dalbavancin, is a second-generation glycopeptide antibiotic. A40926 inhibits gram-positive bacteria, and is very active against Neisseria gonorrhoeae[1].		C83H88Cl2N8O29	DMSO : 5.88 mg/mL (3.43 mM; ultrasonic and warming and heat to 20°C)	DMSO Solution	213484	2mM * 30uL	ClC1=CC(C(O)C(C(NC(C(O)=O)C(C=C(O)C=C2O[C@@H]3[C@@H](O)[C@@H](O)[C@H](O)[C@@H](CO)O3)=C2C4=C(O)C=CC(C5NC(C6NC(C(C7=C(Cl)C(O)=CC(O8)=C7)NC(C9NC(C(C%10=CC8=C(O)C=C%10)NC)=O)=O)=O)=O)=C4)=O)NC5=O)=CC=C1OC%11=CC6=CC(OC%12=CC=C(C9)C=C%12)=C%11O[C@@H]%13O[C@H](C(O)=O)[C@@H](O)[C@H](O)[C@H]%13NC(CCCCCCCCC(C)C)=O	https://www.medchemexpress.com/a40926.html	Infection	Launched	# 04 - HYCPK68800 - 2 mM in 30 μL DMSO	20 µM	HYCPK68800	HY-107833		102961-72-8	1732.53	Anti-infection
C11		Rifalazil	Bacterial; DNA/RNA Synthesis	Rifalazil (KRM-1648; ABI-1648), a rifamycin derivative, inhibits the bacterial DNA-dependent RNA polymerase and kills bacterial cells by blocking off the β-subunit in?RNA polymerase[1]. Rifalazil (KRM-1648; ABI-1648) is an?antibiotic, exhibits high potency against mycobacteria, gram-positive bacteria,?Helicobacter pylori,?C. pneumoniae?and?C. trachomatis?with MIC values from 0.00025 to 0.0025 μg/…	Free Base	C51H64N4O13	DMSO : 8.33 mg/mL (8.85 mM; Need ultrasonic)	DMSO Solution	322940	2mM * 30uL	CC(C)CN(CC1)CCN1C2=CC(O3)=C(C(O)=C2)N=C(C3=C(NC(/C(C)=C\C=C\[C@@H]([C@H](O)[C@@H](C)[C@@H](O)[C@@H](C)[C@@H]([C@@H]([C@H](/C=C/O[C@@]4(C)O5)OC)C)OC(C)=O)C)=O)C6=O)C7=C6C(O)=C(C)C5=C7C4=O	https://www.medchemexpress.com/rifalazil.html	Infection; Inflammation/Immunology	Phase 3	# 04 - HYCPK68800 - 2 mM in 30 μL DMSO	20 µM	HYCPK68800	HY-105099	KRM-1648; ABI-1648	129791-92-0	941.07	Anti-infection; Cell Cycle/DNA Damage
D11		Gatifloxacin	Antibiotic; Bacterial; Topoisomerase	Gatifloxacin (AM-1155; BMS-206584; PD135432) is a potent fluoroquinolone antibiotic with broad-spectrum antibacterial activity. Gatifloxacin inhibits bacterial type II topoisomerases (IC50=13.8 μg/ml for S. aureus topoisomerase IV) and E. coli DNA gyrase (IC50=0.109 μg/ml)[1]. Gatifloxacin can be used to treat bacterial conjunctivitis?in vivo.	Free Acid	C19H22FN3O4	H2O : 1 mg/mL (2.66 mM; Need ultrasonic); DMSO : 2 mg/mL (5.33 mM; Need ultrasonic)	DMSO Solution	13023	2mM * 30uL	CC1NCCN(C2=C(F)C=C3C(N(C4CC4)C=C(C(O)=O)C3=O)=C2OC)C1	https://www.medchemexpress.com/Gatifloxacin.html	Infection	Launched	# 04 - HYCPK68800 - 2 mM in 30 μL DMSO	20 µM	HYCPK68800	HY-10581	AM-1155; BMS-206584; PD135432	112811-59-3	375.39	Anti-infection; Cell Cycle/DNA Damage
E11		KKL-10	Bacterial	KKL-10 is a small-molecule ribosome rescue inhibitor with broad-spectrum antimicrobial activity against bacteria.	Free Base	C14H10BrN3O2S	DMSO : 2.78 mg/mL (7.63 mM; Need ultrasonic)	DMSO Solution	27059	2mM * 30uL	O=C(C1=CC=C(Br)S1)NC2=NN=C(C3=CC=C(C)C=C3)O2	https://www.medchemexpress.com/KKL-10.html	Infection	No Development Reported	# 04 - HYCPK68800 - 2 mM in 30 μL DMSO	20 µM	HYCPK68800	HY-101865		952849-76-2	364.22	Anti-infection
F11		Saponins	Bacterial; Fungal	Saponins (Saponin) is a class of chemical compound of glycosides found in particular abundance in various plant species. In plants, Saponins may serve as anti-feedants, and to protect the plant against microbes and fungi[1].		N/A	H2O : 33.33 mg/mL (Need ultrasonic)	DMSO Solution	41114	3mg/mL * 30uL	[Saponins]	https://www.medchemexpress.com/Saponins.html	Inflammation/Immunology	Phase 4	# 05 - HYCPK68801 - 3 mg/mL in 30 μL DMSO	30 µg/ml	HYCPK68801	HY-100597	Saponin	8047-15-2	N/A	Anti-infection
G11		Isepamicin (sulfate)	Antibiotic; Bacterial	Isepamicin sulfate (Sch 21420 sulfate) is a broad spectrum aminoglycoside antibiotic. Isepamicin sulfate exhibits considerable antimicrobial activity against Gram-negative non-fermenters in a region with high antimicrobial resistance[1][2].	Sulfate	C22H43N5O12.xH2SO4	H2O : 125 mg/mL (Need ultrasonic)	Water Solution	154188	3mg/mL * 30uL	O=S(O)(O)=O.O[C@@H]1[C@H]([C@@H](C[C@H](N)[C@H]1O[C@@]([C@@H]([C@@H](O)[C@@H]2O)O)([H])O[C@@H]2CN)NC([C@@H](O)CN)=O)O[C@](OC[C@](C)(O)[C@@H]3NC)([H])[C@@H]3O.[x]	https://www.medchemexpress.com/isepamicin-sulfate.html	Infection	Launched	# 06 - HYCPK68802 - 3 mg/mL in 30 μL H2O	30 µg/ml	HYCPK68802	HY-100589	Sch 21420 (sulfate)	67814-76-0	N/A	Anti-infection
